# Supplementary material for: New Imaging Method of Mobile Phone-Based Colorimetric Sensor for Iron Quantification
Source: Sensors (Basel). 2025 Jul 29;25(15):4693. doi: 10.3390/s25154693 (PMC12349305; doi:10.3390/s25154693)
Supplement: Supplementary file 1 [file sensors-25-04693-s001.zip]

Archive with 1 entries (1 files):
- sensors-3687789-supplementary.pdf
